# Supplementary material for: Genomic Characterization of Lactiplantibacillus plantarum Strains: Potential Probiotics from Ethiopian Traditional Fermented Cottage Cheese
Source: Genes (Basel). 2024 Oct 29;15(11):1389. doi: 10.3390/genes15111389 (PMC11593849; doi:10.3390/genes15111389)
Supplement: Supplementary file 1 [file genes-15-01389-s001.zip]

Archive with 1 entries (1 files):
- genes-3233537-supplementary.pdf
